# Supplementary material for: Inactivation of Prostaglandin E2 as a Mechanism for UGT2B17-Mediated Adverse Effects in Chronic Lymphocytic Leukemia
Source: Front Oncol. 2019 Jul 4;9:606. doi: 10.3389/fonc.2019.00606 (PMC6621974; doi:10.3389/fonc.2019.00606)
Supplement: Supplementary file 3 [file Table_3.xlsx]

## Sheet: Sheet1
Table S3: Concordantly differentially expressed genes in leukemic cell models overexpressing UGT2B17 vs. control cells with an absolute Fold Change > 1.3
Indicated are the log2 fold-change ratios for 2B17 overexpressing cells vs control cells
Gene symbol	Description	log2 Fold change	log2 Fold change
		MEC1-2B17 vs CTRL	JVM2-2B17 vs CTRL
SCN3A	sodium voltage-gated channel alpha subunit 3	-2.632	-11.729
GRIP1	glutamate receptor interacting protein 1	-2.244	-11.763
TEAD4	TEA domain transcription factor 4	-5.398	-5.408
CD28	CD28 molecule	-1.684	-7.794
CCDC85A	coiled-coil domain containing 85A	-5.096	-4.108
CXCL8	C-X-C motif chemokine ligand 8	-2.449	-6.748
BMP3	bone morphogenetic protein 3	-2.04	-6.979
RALGPS2	Ral GEF with PH domain and SH3 binding motif 2	-1.886	-6.992
ZNF354C	zinc finger protein 354C	-3.997	-4.838
LSAMP	limbic system-associated membrane protein	-4.786	-4.025
PSD3	pleckstrin and Sec7 domain containing 3	-2.194	-6.1
CXCL10	C-X-C motif chemokine ligand 10	-3.993	-3.657
ALOX5	arachidonate 5-lipoxygenase	-1.812	-5.679
EFR3B	EFR3 homolog B	-2.177	-4.861
ANXA1	annexin A1	-3.21	-3.131
NELL2	neural EGFL like 2	-1.939	-4.139
PTGER2	prostaglandin E receptor 2	-5.218	-0.637
GAS6	growth arrest specific 6	-3.133	-2.555
KIAA1217	KIAA1217	-3.207	-2.4
DHRS9	dehydrogenase/reductase 9	-3.511	-2.086
TAGAP	T-cell activation RhoGTPase activating protein	-0.605	-4.896
SLFN11	schlafen family member 11	-4.882	-0.501
CMPK2	cytidine/uridine monophosphate kinase 2	-1.486	-3.817
EPHB2	EPH receptor B2	-1.339	-3.872
SESN3	sestrin 3	-2.21	-2.983
ZSWIM6	zinc finger SWIM-type containing 6	-0.935	-4.219
CCR1	C-C motif chemokine receptor 1	-3.361	-1.758
DDX60L	DEAD-box helicase 60-like	-1.5	-3.546
SEL1L3	SEL1L family member 3	-1.054	-3.745
GPR56	G protein-coupled receptor 56	-3.441	-1.257
IFIT1	interferon induced protein with tetratricopeptide repeats 1	-1.387	-3.144
IGSF3	immunoglobulin superfamily member 3	-3.238	-1.213
ZNF462	zinc finger protein 462	-0.596	-3.759
NEUROG2	neurogenin 2	-2.155	-2.009
SERPINA1	serpin family A member 1	-2.7	-1.453
FAM46C	family with sequence similarity 46 member C	-0.975	-3.127
RUSC2	RUN and SH3 domain containing 2	-2.111	-1.776
RASSF6	Ras association domain family member 6	-2.856	-1.02
DDX60	DEXD/H-box helicase 60	-1.334	-2.51
MCC	mutated in colorectal cancers	-3.036	-0.756
MOXD1	monooxygenase DBH like 1	-0.954	-2.815
TPRG1	tumor protein p63 regulated 1	-3.041	-0.663
MPEG1	macrophage expressed 1	-1.195	-2.466
FAM189A1	family with sequence similarity 189 member A1	-1.513	-2.056
GHR	growth hormone receptor	-3.126	-0.438
FAM129C	family with sequence similarity 129 member C	-0.79	-2.72
FGD1	FYVE	-2.617	-0.848
BASP1	brain abundant membrane attached signal protein 1	-0.384	-3.081
RRAGD	Ras related GTP binding D	-0.694	-2.738
XYLT1	xylosyltransferase 1	-0.611	-2.816
SCIN	scinderin	-0.745	-2.662
IVL	involucrin	-2.491	-0.897
MICAL2	microtubule associated monooxygenase	-0.984	-2.382
IGHG1	immunoglobulin heavy constant gamma 1 (G1m marker)	-2.617	-0.721
RP11-1094M14.5	Long Intergenic Non-Protein Coding RNA 2001	-2.1	-1.235
IFNLR1	interferon lambda receptor 1	-1.269	-2.041
ANTXR2	anthrax toxin receptor 2	-2.767	-0.446
SERPINB1	serpin family B member 1	-0.722	-2.456
EPAS1	endothelial PAS domain protein 1	-0.569	-2.591
GPR68	G protein-coupled receptor 68	-1.795	-1.337
WWC3	WWC family member 3	-1.335	-1.775
ZSWIM5	zinc finger SWIM-type containing 5	-1.782	-1.277
PRDM1	PR domain 1	-1.464	-1.578
DGKG	diacylglycerol kinase gamma	-2.188	-0.819
MNDA	myeloid cell nuclear differentiation antigen	-2.031	-0.962
SLFN12L	schlafen family member 12 like	-2.221	-0.698
IFI44L	interferon induced protein 44 like	-0.947	-1.935
LGR4	leucine rich repeat containing G protein-coupled receptor 4	-2.271	-0.611
CCL4L1	C-C motif chemokine ligand 4 like 1	-1.328	-1.329
CST3	cystatin C	-1.969	-0.68
XAF1	XIAP associated factor 1	-0.559	-2.089
APOL6	apolipoprotein L6	-0.565	-2.08
ZBP1	Z-DNA binding protein 1	-0.877	-1.766
PARP9	poly(ADP-ribose) polymerase family member 9	-1.754	-0.855
CCSAP	centriole	-0.488	-2.113
TNFSF10	tumor necrosis factor superfamily member 10	-0.721	-1.869
PLAUR	plasminogen activator	-1.429	-1.144
ADAM19	ADAM metallopeptidase domain 19	-1.454	-1.05
GBP1	guanylate binding protein 1	-1.527	-0.919
ITM2C	integral membrane protein 2C	-1.06	-1.354
PDGFA	platelet derived growth factor subunit A	-1.269	-1.135
ADTRP	androgen dependent TFPI regulating protein	-1.123	-1.226
EPHB1	EPH receptor B1	-1.884	-0.421
PEX5L	peroxisomal biogenesis factor 5-like	-1.55	-0.747
FEZ1	fasciculation and elongation protein zeta 1	-0.832	-1.448
IFI6	interferon alpha inducible protein 6	-0.684	-1.595
FBN1	fibrillin 1	-1.671	-0.565
WNT5B	Wnt family member 5B	-1.786	-0.445
LILRB4	leukocyte immunoglobulin like receptor B4	-1.505	-0.722
PSTPIP2	proline-serine-threonine phosphatase interacting protein 2	-0.608	-1.61
LIMA1	LIM domain and actin binding 1	-1.26	-0.907
OASL	2'-5'-oligoadenylate synthetase like	-0.717	-1.424
GAB2	GRB2 associated binding protein 2	-0.711	-1.422
DTX3L	deltex E3 ubiquitin ligase 3L	-1.466	-0.665
RGS9	regulator of G-protein signaling 9	-1.129	-0.972
CKAP4	cytoskeleton-associated protein 4	-1.454	-0.614
FUT8	fucosyltransferase 8	-1.193	-0.839
TMEM200A	transmembrane protein 200A	-1.166	-0.814
CCL4	C-C motif chemokine ligand 4	-1.111	-0.809
SERINC2	serine incorporator 2	-1.534	-0.379
ITGA1	integrin subunit alpha 1	-1.05	-0.852
SLC43A2	solute carrier family 43 member 2	-0.634	-1.26
AHNAK	AHNAK nucleoprotein	-1.284	-0.605
HSPA1A	heat shock protein family A (Hsp70) member 1A	-0.93	-0.95
TRANK1	tetratricopeptide repeat and ankyrin repeat containing 1	-0.716	-1.127
GNAZ	G protein subunit alpha z	-0.995	-0.836
MT2A	metallothionein 2A	-0.431	-1.326
PYROXD2	pyridine nucleotide-disulphide oxidoreductase domain 2	-1.058	-0.698
HERC6	HECT and RLD domain containing E3 ubiquitin protein ligase family member 6	-0.839	-0.886
PTPRJ	protein tyrosine phosphatase	-1.329	-0.388
B4GALNT1	beta-1	-0.626	-1.081
RAB38	RAB38	-1.285	-0.416
DDR2	discoidin domain receptor tyrosine kinase 2	-0.912	-0.763
E2F7	E2F transcription factor 7	-1.173	-0.48
RELL1	RELT like 1	-0.72	-0.909
VCL	vinculin	-0.882	-0.737
CSF1	colony stimulating factor 1	-1.007	-0.58
S100A11	S100 calcium binding protein A11	-0.84	-0.745
CCL3L3	C-C motif chemokine ligand 3 like 3	-0.817	-0.767
IFNG-AS1	IFNG antisense RNA 1	-0.578	-1.004
IQGAP2	IQ motif containing GTPase activating protein 2	-1.021	-0.56
DPYD	dihydropyrimidine dehydrogenase	-1.076	-0.495
NFATC1	nuclear factor of activated T-cells 1	-0.786	-0.762
PIK3CG	phosphatidylinositol-4	-0.638	-0.908
RASGRP1	RAS guanyl releasing protein 1	-0.919	-0.614
GBP3	guanylate binding protein 3	-1.018	-0.497
KCNN3	potassium calcium-activated channel subfamily N member 3	-1.101	-0.399
GAS7	growth arrest specific 7	-0.95	-0.536
SYNJ2	synaptojanin 2	-0.401	-1.059
STAP1	signal transducing adaptor family member 1	-1.053	-0.381
CLEC2D	C-type lectin domain family 2 member D	-1.037	-0.387
IGJ	immunoglobulin joining chain	-0.952	-0.465
ECE1	endothelin converting enzyme 1	-0.387	-1.026
IFI44	interferon induced protein 44	-0.714	-0.699
ENC1	ectodermal-neural cortex 1	-0.929	-0.482
SAMD12	sterile alpha motif domain containing 12	-0.393	-1.01
USP18	ubiquitin specific peptidase 18	-0.439	-0.962
IFIT5	interferon induced protein with tetratricopeptide repeats 5	-0.889	-0.503
CHAC1	ChaC glutathione specific gamma-glutamylcyclotransferase 1	-0.412	-0.971
DHRS13	dehydrogenase/reductase 13	-0.413	-0.952
SETBP1	SET binding protein 1	-0.866	-0.493
SAMD9L	sterile alpha motif domain containing 9 like	-0.541	-0.812
FLOT2	flotillin 2	-0.382	-0.949
DDX58	DEXD/H-box helicase 58	-0.492	-0.835
TMEM154	transmembrane protein 154	-0.455	-0.85
FBXO6	F-box protein 6	-0.432	-0.869
EXO5	exonuclease 5	-0.545	-0.755
EVI2A	ecotropic viral integration site 2A	-0.6	-0.693
ABCB6	ATP binding cassette subfamily B member 6 (Langereis blood group)	-0.541	-0.72
TMEM132A	transmembrane protein 132A	-0.443	-0.808
RNF213	ring finger protein 213	-0.541	-0.705
PLSCR1	phospholipid scramblase 1	-0.842	-0.397
CNR1	cannabinoid receptor 1 (brain)	-0.753	-0.485
PIR	pirin	-0.686	-0.542
TBC1D27	TBC1 domain family member 27	-0.533	-0.684
DSE	dermatan sulfate epimerase	-0.662	-0.552
TNFRSF13B	tumor necrosis factor receptor superfamily member 13B	-0.432	-0.752
SPR	sepiapterin reductase (7	-0.455	-0.713
LINC00152	long intergenic non-protein coding RNA 152	-0.534	-0.628
REC8	REC8 meiotic recombination protein	-0.534	-0.602
SLC5A3	solute carrier family 5 member 3	-0.523	-0.584
SAMD9	sterile alpha motif domain containing 9	-0.606	-0.499
FAM102A	family with sequence similarity 102 member A	-0.497	-0.603
CDK14	cyclin dependent kinase 14	-0.513	-0.567
MX1	MX dynamin like GTPase 1	-0.515	-0.56
SWAP70	SWAP switching B-cell complex 70kDa subunit	-0.58	-0.492
ISG15	ISG15 ubiquitin-like modifier	-0.403	-0.666
OAS2	2'-5'-oligoadenylate synthetase 2	-0.496	-0.571
HELZ2	helicase with zinc finger 2	-0.433	-0.627
FADS2	fatty acid desaturase 2	-0.528	-0.503
TTC39C	tetratricopeptide repeat domain 39C	-0.449	-0.57
MAP2K6	mitogen-activated protein kinase kinase 6	-0.487	-0.525
FAM129A	family with sequence similarity 129 member A	-0.578	-0.416
TAP1	transporter 1	-0.5	-0.492
LDLRAP1	low density lipoprotein receptor adaptor protein 1	-0.416	-0.568
TRIB1	tribbles pseudokinase 1	-0.474	-0.509
IFITM1	interferon induced transmembrane protein 1	-0.56	-0.405
LRRTM4	leucine rich repeat transmembrane neuronal 4	-0.521	-0.415
SEMA4B	semaphorin 4B	-0.497	-0.436
SREBF1	sterol regulatory element binding transcription factor 1	-0.481	-0.418
RP11-568N6.1	lnc-SERTAD2-1:2	-0.482	-0.417
STAT1	signal transducer and activator of transcription 1	-0.405	-0.481
SCD	stearoyl-CoA desaturase	-0.396	-0.432
PEX6	peroxisomal biogenesis factor 6	0.448	0.38
GLTSCR2	glioma tumor suppressor candidate region gene 2	0.396	0.444
CBX7	chromobox 7	0.443	0.414
EPB41L4A-AS1	EPB41L4A antisense RNA 1	0.454	0.414
NBPF15	neuroblastoma breakpoint family member 15	0.391	0.478
LPGAT1	lysophosphatidylglycerol acyltransferase 1	0.487	0.384
GAS5	growth arrest specific 5 (non-protein coding)	0.459	0.419
MGST3	microsomal glutathione S-transferase 3	0.497	0.388
SMIM20	small integral membrane protein 20	0.466	0.435
TBC1D8	TBC1 domain family member 8	0.543	0.383
EVI5L	ecotropic viral integration site 5 like	0.461	0.554
TSPAN12	tetraspanin 12	0.454	0.571
CCDC74B	coiled-coil domain containing 74B	0.405	0.635
STAG3	stromal antigen 3	0.596	0.449
C6orf48	chromosome 6 open reading frame 48	0.501	0.562
KIZ	kizuna centrosomal protein	0.646	0.419
PIK3C3	phosphatidylinositol 3-kinase catalytic subunit type 3	0.42	0.647
BLK	BLK proto-oncogene	0.414	0.675
GOLGA2P7	golgin A2 pseudogene 7	0.418	0.685
LINC00176	long intergenic non-protein coding RNA 176	0.731	0.383
NAAA	N-acylethanolamine acid amidase	0.536	0.585
ACACB	acetyl-CoA carboxylase beta	0.488	0.648
PLEKHB1	pleckstrin homology domain containing B1	0.447	0.697
TP73-AS1	TP73 antisense RNA 1 conserved region	0.69	0.463
FGFRL1	fibroblast growth factor receptor-like 1	0.528	0.658
RAB9A	RAB9A	0.42	0.789
SYNE2	spectrin repeat containing nuclear envelope protein 2	0.785	0.438
LINC00957	long intergenic non-protein coding RNA 957	0.707	0.52
GBP4	guanylate binding protein 4	0.517	0.712
ACP6	acid phosphatase 6	0.654	0.617
FARP1	FERM	0.508	0.767
CDCA7	cell division cycle associated 7	0.436	0.948
MGST2	microsomal glutathione S-transferase 2	0.804	0.596
SIX4	SIX homeobox 4	0.42	0.988
UGT2B17	UDP glucuronosyltransferase family 2 member B17	0.941	0.481
NAPSA	napsin A aspartic peptidase	0.656	0.826
IFT140	intraflagellar transport 140	0.66	0.836
LRRC49	leucine rich repeat containing 49	0.707	0.804
PHYH	phytanoyl-CoA 2-hydroxylase	0.666	0.858
ZNF318	zinc finger protein 318	0.426	1.11
MTURN	maturin	0.75	0.803
TMEM38A	transmembrane protein 38A	0.519	1.051
PLCB2	phospholipase C beta 2	1.045	0.542
HSD17B8	hydroxysteroid 17-beta dehydrogenase 8	0.672	0.92
RASGRP2	RAS guanyl releasing protein 2	0.566	1.037
SUPT3H	SPT3 homolog	0.809	0.872
JSRP1	junctional sarcoplasmic reticulum protein 1	0.662	1.023
CYP1B1	cytochrome P450 family 1 subfamily B member 1	0.803	0.915
SMO	smoothened	0.673	1.057
LZTFL1	leucine zipper transcription factor like 1	0.841	0.891
DPP4	dipeptidyl peptidase 4	0.544	1.257
LINC01531	long intergenic non-protein coding RNA 1531	0.612	1.201
ZNF610	zinc finger protein 610	0.895	0.928
ZNF678	zinc finger protein 678	0.425	1.414
APLP2	amyloid beta precursor like protein 2	0.997	0.851
BCAT1	branched chain amino acid transaminase 1	0.444	1.415
NTN1	netrin 1	1.3	0.563
TNFRSF19	tumor necrosis factor receptor superfamily member 19	0.772	1.104
DNAH17	dynein axonemal heavy chain 17	1.206	0.739
ABHD17C	abhydrolase domain containing 17C	0.573	1.389
PDGFD	platelet derived growth factor D	0.461	1.592
CES3	carboxylesterase 3	1.172	0.895
NMT2	N-myristoyltransferase 2	0.777	1.335
POTEKP	POTE ankyrin domain family member K	1.081	1.044
GPR155	G protein-coupled receptor 155	1.552	0.589
CTTN	cortactin	1.048	1.11
CELSR1	cadherin EGF LAG seven-pass G-type receptor 1	0.956	1.218
LINC00888	long intergenic non-protein coding RNA 888	0.631	1.561
NFAM1	NFAT activating protein with ITAM motif 1	0.846	1.38
RAB3B	RAB3B	0.959	1.311
CPEB1	cytoplasmic polyadenylation element binding protein 1	0.569	1.712
IGHD	immunoglobulin heavy constant delta	1.341	1.022
ZNF573	zinc finger protein 573	0.526	1.893
JAG1	jagged 1	1.775	0.856
CLVS1	clavesin 1	1.331	1.371
ITGAM	integrin subunit alpha M	1.579	1.229
HDGFRP3	hepatoma-derived growth factor	2.127	0.763
PADI2	peptidyl arginine deiminase 2	1.43	1.535
ADAMTS17	ADAM metallopeptidase with thrombospondin type 1 motif 17	2.538	0.496
DHRS3	dehydrogenase/reductase 3	1.412	2.067
ZNF607	zinc finger protein 607	0.4	3.471
TLN2	talin 2	1.558	2.389
ZNF114	zinc finger protein 114	2.632	1.382
MYO1F	myosin IF	0.578	3.554
VWDE	von Willebrand factor D and EGF domains	3.126	1.206
ACBD7	acyl-CoA binding domain containing 7	2.271	2.648
FCGRT	Fc fragment of IgG receptor and transporter	2.361	2.604
MEOX1	mesenchyme homeobox 1	1.685	3.957
EFNA1	ephrin A1	2.041	4.321
