# Supplementary material for: Inactivation of Prostaglandin E2 as a Mechanism for UGT2B17-Mediated Adverse Effects in Chronic Lymphocytic Leukemia
Source: Front Oncol. 2019 Jul 4;9:606. doi: 10.3389/fonc.2019.00606 (PMC6621974; doi:10.3389/fonc.2019.00606)
Supplement: Supplementary file 4 [file Table_4.xlsx]

## Sheet: Sheet1
Table S4: Genes related to lipid and steroid signaling altered in MEC1, JVM2 or
CLL patients with high UGT2B17 expression
NA values represent transcripts which were undetected in patients
Patient data was obtained from GEO with the GSE13159 accession number
Reference pathways were obtained from Reactome pathway database
FDR = False discovery rate; FC: Fold Change
Genes altered in all three cell types are in bold
Gene symbol	log2 FC	FDR MEC1	log2 FC	FDR JVM2	log2 FC	FDR CLL
	MEC1		JVM2		CLL
	2B17 vs CTRL		2B17 vs CTRL		2B17 high vs low
ALOX5	-1.812	2.1e-49	-5.679	1.1e-198	0.0849093	0.154991
LTA4H	0.365	7e-14	0.311	0.00036	0.194333	0.00888807
PTGER2	-5.218	0.0015	-0.637	0.00049	-0.380748	0.000160352
CYP1B1	0.803	1.3e-67	0.915	5.8e-19	-0.603041	7.6e-06
GPX4	0.133	0.049	0.25	0.006	-0.0398553	0.414333
NSDHL	-0.257	0.016	-0.325	0.0048	0.0618471	0.0548879
SREBF1	-0.481	4.5e-10	-0.418	0.00061	-0.233768	8.33e-05
HMGCR	-0.227	0.0032	-0.365	0.00023	-0.159933	0.00249744
DHCR7	-0.315	2.5e-05	-0.55	1.9e-08	-0.12178	0.0174034
DHCR24	-0.358	5.2e-07	-0.312	0.0018	0.0668497	0.194948
ACACB	0.488	1.2e-07	0.648	2.4e-05	0.0737584	0.0466503
OSBPL9	0.229	1.1e-06	0.312	0.00035	0.0850643	0.0910867
MVD	-0.305	0.00063	-0.443	2.4e-06	-0.000756093	0.988358
HELZ2	-0.433	5.6e-07	-0.627	7.7e-06	NA	NA
HMGCS1	-0.261	0.013	-0.425	1.1e-05	-0.043089	0.256245
FDFT1	-0.323	1.8e-08	-0.233	0.022	0.0321053	0.512446
LSS	-0.349	7.2e-08	-0.36	0.00019	0.00194564	0.424724
SCD	-0.396	5.7e-14	-0.432	1.4e-05	-0.0395975	0.0593612
EBP	-0.457	2.5e-15	-0.349	0.0013	-0.0851936	0.0219529
ELOVL6	0.164	0.011	0.311	0.004	0.000862201	0.645732
TEAD4	-5.398	0.00021	-5.408	0.0006	-0.0345536	0.144485
FADS1	-0.47	3.9e-21	-0.275	0.0056	-0.0812186	0.0060949
MID1IP1	-0.274	0.00022	-0.533	5.9e-10	0.029742	0.822744
SBF1	-0.195	0.0019	-0.227	0.017	-0.0364101	0.0284533
AGPAT5	0.372	1.2e-15	0.592	1.8e-09	0.0521563	0.689762
SYNJ2	-0.401	1.6e-11	-1.059	7.6e-25	-0.148165	0.000272109
PLEKHA1	1.299	2.7e-31	0.976	0.0086	-0.405449	0.000301739
ECI1	0.258	2.2e-06	0.34	0.0051	0.383071	1.02e-06
PHYH	0.666	1.3e-23	0.858	7.8e-07	0.0434211	0.62149
PIP5K1B	-1.488	2e-100	-0.325	0.0018	0.074697	0.338154
ACBD7	2.271	7.1e-43	2.648	1.6e-09	NA	NA
PLA2G16	0.689	0.00033	0.256	0.039	-0.106568	0.359976
PIK3C3	0.42	2.4e-18	0.647	7e-13	0.0291907	0.312139
ACSM3	0.324	0.04	0.722	7.7e-08	-0.144979	0.0758341
PIK3R3	-0.793	8.1e-31	-0.258	0.0092	-0.0300234	0.107948
PIK3CG	-0.638	1.9e-17	-0.908	1.2e-16	-0.0752712	0.0186278
FABP5	-0.195	0.0037	-0.437	1.8e-05	-0.081876	0.499133
ACADVL	0.263	1.7e-06	0.206	0.034	-0.022927	0.705659
SMPD3	-1.018	7.2e-07	-1.592	0.038	-0.0568251	0.0393654
ACP6	0.654	2.5e-29	0.617	1.2e-05	0.263597	0.000210172
PGS1	0.192	0.00032	0.299	0.016	-0.0754537	0.106718
ENPP6	0.852	0.017	2.762	0.014	NA	NA
ESYT1	-0.318	2.3e-11	-0.294	0.0009	0.487235	1.3e-06
FADS2	-0.528	3.2e-21	-0.503	1.2e-08	-0.0487057	0.21577
B4GALNT1	-0.626	2.3e-11	-1.081	4.6e-16	-0.0525392	0.0449979
ARSG	0.313	0.00013	0.637	3.9e-05	NA	NA
ACSL4	-0.536	2.2e-28	-0.373	8.5e-05	-0.081452	0.0885164
LPGAT1	0.487	1.6e-21	0.384	1.6e-05	0.361911	0.000108919
MTMR10	-0.182	0.022	-0.351	0.0018	-0.337522	1.79e-06
HSD17B8	0.672	2.8e-28	0.92	4.5e-06	0.13074	0.0332851
PRKD2	-0.26	0.001	-0.365	0.0024	-0.0567469	0.302745
MFSD2A	-0.375	3.9e-05	-0.664	3.9e-06	NA	NA
ACOT7	-0.295	1.4e-07	-0.232	0.017	0.051886	0.00114655
BCHE	-0.588	1.6e-39	-0.252	0.0093	-0.00719061	0.678555
